# Supplementary material for: Viral driving force on virulence differentiation of a rice phytopathogenic fungus and the implication for biocontrol
Source: Virulence. 2025 Sep 13;16(1):2546683. doi: 10.1080/21505594.2025.2546683 (PMC12439578; doi:10.1080/21505594.2025.2546683)
Supplement: Table S1.xlsx [file KVIR_A_2546683_SM9308.xlsx]

## Sheet: Sheet1
TRINITY ID	Primer sequence 5′ – 3′
	F	R
TRINITY_DN20_c0_g1	F: ATACCTCGGTGGCGGAAAT	R: CTGCGTTGCCAGAGATGTG
TRINITY_DN600_c0_g1	F: TACTACGGTGAAAAGCGGG	R:ACTCAGCGAACCAGGATTG
TRINITY_DN4977_c0_g1	F: ACATCCAAGGCTGGCGTAA	R:TCCCTTGGCATTGACATTG
TRINITY_DN823_c0_g1	F: TGAAGGGGACGATTAGGGT	R: AGACGCATCCCAAACCTGA
TRINITY_DN148_c0_g1	F: GGAAAACCTCCTCCCGAAC	R: GGTGACGAAAGACTGACGG
TRINITY_DN157_c0_g1	F: TCGTCCGCCTGTGACCTAT	R: GATAAAAGCCTGCCAGTCGT
TRINITY_DN604_c0_g1	F: CCCGCCTCAAACTTTACAC	R: TGCGGGAACGAGAATACAT
TRINITY_DN277_c0_g1	F: CTCCTCTGCGAGCATTTCT	R: AATGGCGTATCGGCTTGTA
TRINITY_DN17548_c0_g1	F: AAGTCCTCGTGCTTGGCTG	R: CGCTTATGGCTTTGGACAC
TRINITY_DN15812_c0_g1	F: TGTTTGGGGTTCAGTCCGA	R: GGCTATCTCCCGAATGTCA
TRINITY_DN71_c0_g1	F: ACCGCAAGGCGATAAGACG	R: GAGGGACAAAGGAACAGGG
TRINITY_DN12775_c0_g1	F: GGAAGAAACCAGCCACACG	R: TGCCACCGCCTACTTGAAC
TRINITY_DN5580_c0_g2	F: CTGTTGCCCATCGTTGCTC	R: CCGTGGCTCCATTCTCTAA
TRINITY_DN4_c0_g1	F: ATTCCCATCCAGGTCGCAC	R: GAAGCAGAAGGGCAAGCAA
TRINITY_DN96_c0_g1	F: GGGTTGGGGACTGACTGAG	R: CGGACTCAACTCCCTCACA
TRINITY_DN22_c0_g2	F: TTAGACACGGCGTAAATGCTG	R: CGCCTGTTACCAACTCTCCTC
TRINITY_DN9_c0_g1	F: TCGTCTGAGGTAGCCCATTTC	R: CTAATGAACAACTGCCCAAAG
TRINITY_DN22_c0_g1	F: GTCCCAGAGAGAGTGCCGA	R: GTGTTTGGCAACCATCAGC
TRINITY_DN21_c0_g2	F: AAGACGCAACAGGCGATTC	R: GGCTGTCAGTGCGGCTATC
TRINITY_DN2_c0_g1	F: GCCTTTTCTTTGCTCTTGC	R: GACGGTTCCTCGGATTTCG
TRINITY_DN6_c0_g1	F: CGAGCAGGATGGAGAGTTG	R: TGCTAAACGGTTCCTCTGG
TRINITY_DN28_c0_g1	F: TACAAGCCTCAGTTGCTCAGA	R: CTGAGTCCGCTTGATGTGTTT
TRINITY_DN15833_c0_g1	F: CAACTCCAGGGCAGTCAAG	R: CAACTCCAGGGCAGTCAAG
TRINITY_DN68_c0_g1	F: CTTTCAGGCTTTGGGGGT	R: ACCGCACCGCTATCTACTT
TRINITY_DN17365_c0_g1	F: CGCAGGGTATTAGGGGATT	R: GCCCGAGTAAAGGCAGGTA
TRINITY_DN8_c0_g1	F: TTTTCGGGGAGAGTTGGTA	R: TAGAAAGTCTCGGTCGCCC
TRINITY_DN4289_c0_g2	F: GTATGCTATGAGGGCGTCG	R: CATCAACAGGAAGTCGGGC
TRINITY_DN2405_c0_g1	F: CGAGACGAACGCCAACTAT	R: GGCGAAACCAACAGCAGTG
TRINITY_DN36_c0_g3	F: AGCAGCACAGGCAGTCACA	R: GTTCCCAACAGCGGCATCT
TRINITY_DN3256_c0_g2	F: TGCCCTTCTCCGACTTGTG	R: CAACTCGTGCTCGGGAACC
TRINITY_DN5063_c0_g2	F: GATGAACGGATGACCCCAA	R: ATGCGGGAACAACGGGTA
TRINITY_DN45_c0_g1	F: TTCCTTGACGGCGTTTACA	R: AACGAGGGGCAGGTTAGAA
TRINITY_DN793_c0_g1	F: CGAAAGAAGGCGAGAGTGG	R: GGTTGGAAAGGGAGACAGG
TRINITY_DN63_c0_g1	F: GGGCGAGTGAGTTGTGATT	R: ACGACGCTTGGAAAGACGA
TRINITY_DN55_c0_g2	F: ACCAAAAGCCAGCGGATGT	R: CGAAACACTGCTCCAAACG
TRINITY_DN23_c0_g2	F: CACCCCACACTTTGTCCAG	R: TACATTGCTACCCGCCTTG
